# Supplementary material for: Mesomorphic, Computational Investigations and Dyeing Applications of Laterally Substituted Dyes
Source: Molecules. 2022 Dec 16;27(24):8980. doi: 10.3390/molecules27248980 (PMC9785732; doi:10.3390/molecules27248980)
Supplement: Supplementary file 1 [file molecules-27-08980-s001.zip]

Archive with 1 entries (1 files):
- molecules-2028734-supplementary.pdf
